# Supplementary material for: Evaluation of Plant-Based Milks in Vegan Muffins: Functional, Structural, Rheological and Nutritional Characterization
Source: Foods. 2025 Nov 21;14(23):3989. doi: 10.3390/foods14233989 (PMC12692624; doi:10.3390/foods14233989)
Supplement: Supplementary file 1 [file foods-14-03989-s001.zip]

Archive with 1 entries (1 files):
- foods-3976611-supplementary.pdf
